# Supplementary material for: Quantitative detection and prognostic value of antibodies against M-type phospholipase A2 receptor and its cysteine-rich ricin domain and C-type lectin domains 1 and 6-7-8 in patients with idiopathic membranous nephropathy
Source: PLoS One. 2024 Feb 22;19(2):e0298269. doi: 10.1371/journal.pone.0298269 (PMC10883571; doi:10.1371/journal.pone.0298269)
Supplement: S1 Data — (XLSX) [file pone.0298269.s002.xlsx]

## Sheet: IgG4
有效-T0	PLA2R-IgG4	CysR-IgG4	CTLD1-IgG4	CTLD678-IgG4		有效随访-T6	PLA2R-IgG4	CysR-IgG4	CTLD1-IgG4	CTLD678-IgG4
467	824.338	800.592	168.384	360.365	3	661	2.16291	4.47943	6.63394	0.798412
504	961.604	1022.32	11.6224	441.512	2	653	1.0251	5.33513	4.29036	0.887706
566	379.752	243.144	6.57266	460.56	2	659	2.36149	5.22379	1.98073	6.77942
590	9.66457	10.3851	8.28456	154.316	1	666	0.514218	3.19838	4.83406	0.68669
592	2.1025	5.52208	3.71969	0.587986	0	660	0.344335	4.93877	2.37968	0.559315
609	23.3627	13.41	3.52653	7.74773	0	808	0.396785	8.87041	1.75142	0.500436
619	119.543	33.2125	4.23643	219.095	0	910	5.776	7.33102	3.99575	6.32864
630	26.3001	11.0448	5.8116	39.9671	0	824	1.28263	4.21221	2.8473	1.34128
711	81.5515	36.3091	5.94149	32.0894	0	836	3.67603	6.0829	2.39366	2.33049
734	328.087	168.577	183.095	14.6881	2	852	3.00015	5.7942	2.12574	1.31957
759	468.875	263.016	3.71253	512.598	1	982	6.46754	7.61027	3.04922	4.15773
765	13.7477	14.02	13.4201	92.6381	0	960	4.09938	6.28558	4.1358	16.7874
767	582.683	580.801	17.7342	501.634	1	915	2.93888	5.72506	5.58067	2.02315
无效-T0	PLA2R-IgG4	CysR-IgG4	CTLD1-IgG4	CTLD678-IgG4		无效随访-T6	PLA2R-IgG4	CysR-IgG4	CTLD1-IgG4	CTLD678-IgG4
502	1119.26	1894.55	90.2023	577.336	3	639	113.025	76.4036	5.31008	28.4285
591	1453.8	2291.23	2384.32	1256.1	3	664	232.575	73.337	223.19	316.999
655	283.306	202.947	10.7772	233.141	2	883	11.5579	8.06775	4.05678	2.278
688	398.57	445.164	28.1098	557.466	2	1015	609.883	433.442	679.229	295.18
712	484.543	533.413	7.53045	453.34	2	820	481.5	642.888	20.3302	149.1
743	1129.2	1568.77	741.713	190.389	3	856	176.238	63.0252	129.469	15.5811
771	194.679	84.3832	94.1357	63.5834	1	837	98.6304	36.6049	66.1345	29.5108
780	778.037	1076.92	25.4341	609.16	2	930	359.347	253.813	11.2338	89.0835
782	1480.63	2819.75	1583.04	962.72	3	816	451.875	356.064	148.115	238.618
786	707.367	604.47	18.1054	360.452	2	937	303.57	136.77	4.54225	22.8804
790	608.948	684.617	12.7165	191.076	2	977	76.4587	32.0671	3.07407	4.41988
747	1024.18	1290.08	995.172	225.426	3	926	18.7844	9.5129	3.55512	1.70154

## Sheet: IgG
有效-T0	PLA2R-IgG	CysR-IgG	CTLD1-IgG	CTLD678-IgG		有效随访-T6	PLA2R-IgG	CysR-IgG	CTLD1-IgG	CTLD678-IgG
467	86.7786	66.6848	31.1424	36.8396		661	1.94374	4.33284	8.37405	2.607	0.977601	0.935025	0.731105	0.929234
504	76.0077	96.627	103.712	76.7839		653	13.2667	39.2285	119.87	45.2549	0.825456	0.594021	-0.155789	0.410621
566	36.8305	48.0798	124.904	93.8907		659	7.87716	20.1609	59.9936	20.2132	0.786124	0.580679	0.519683	0.784716
590	10.4814	29.3487	77.6553	62.3548		666	6.0256	15.3289	62.0493	13.6252	0.425114	0.477698	0.200966	0.781489
592	13.6089	45.8779	132.255	42.4446		660	7.34382	17.935	54.9203	15.6674	0.460365	0.609072	0.584738	0.630875
609	10.1524	16.7814	31.3302	7.92358		808	5.7126	13.7458	43.0376	12.2988	0.437317	0.180892	-0.373677	-0.552178
619	17.6203	18.7376	41.8926	31.955		910	9.24122	24.7795	72.85	23.8869	0.475537	-0.322449	-0.738969	0.252485
630	19.9474	66.3901	197.412	94.0956		824	23.4746	88.5604	222.798	122.57	-0.176824	-0.333941	-0.128594	-0.302611
711	11.8784	20.1537	55.0819	15.574		836	8.42795	25.6585	79.0816	19.7518	0.290482	-0.273142	-0.43571	-0.268255
734	63.7715	77.1677	120.389	16.0993		852	6.05365	15.8872	50.8095	11.7955	0.905073	0.794121	0.577955	0.267331
759	52.6621	34.9502	41.8213	93.3583		982	3.90401	10.4488	25.6525	13.2428	0.925867	0.701036	0.386615	0.85815
765	9.93527	28.755	92.1468	31.4327		960	6.40262	17.1122	62.9635	14.8226	0.355567	0.404895	0.316705	0.528435
767	55.0443	82.7119	48.558	116.597		915	3.25781	7.1663	20.7306	6.3596	0.940815	0.913358	0.573076	0.945457
无效-T0	PLA2R-IgG	CysR-IgG	CTLD1-IgG	CTLD678-IgG		无效随访-T6	PLA2R-IgG	CysR-IgG	CTLD1-IgG	CTLD678-IgG
502	162.18	1117.96	212.786	550.66		639	50.0032	62.4969	137.387	21.4518	0.69168	0.944097	0.354344	0.961043
591	122.434	96.7906	286.78	884.875		664	15.4239	6.49611	35.4562	29.0447	0.874023	0.932885	0.876365	0.967177
655	53.2031	57.617	41.8332	29.7864		883	8.52755	16.206	42.0281	11.4781	0.839717	0.718729	-0.00465963	0.614653
688	62.6119	64.2653	49.2303	138.957		1015	66.6985	27.8264	166.138	25.7018	-0.0652694	0.567008	-2.37471	0.815038
712	102.766	181.208	139.657	214.913		820	89.0276	129.342	83.2117	56.0592	0.13369	0.286224	0.404172	0.739154
743	169.867	1094.4	540.696	88.1933		856	35.3725	18.399	53.9121	4.40483	0.791764	0.983188	0.900291	0.950055
771	35.9415	34.8282	110.85	16.5243		837	40.5643	30.7639	70.1416	24.2678	-0.128621	0.116695	0.367238	-0.468608
780	119.405	301.903	72.1154	333.355		930	42.4417	34.0141	66.6623	24.928	0.644556	0.887334	0.0756157	0.925221
782	161.068	516.038	411.514	597.554		816	36.5021	14.7011	24.1467	23.6069	0.773375	0.971512	0.941322	0.960494
786	60.3002	75.7949	85.0584	707.988		937	31.1825	39.2003	95.1605	19.2297	0.482878	0.482811	-0.118766	0.972839
790	73.0844	71.1722	41.208	29.6805		977	14.85	15.6976	32.2025	7.5298	0.79681	0.779442	0.218538	0.746305
747	156.727	604.019	199.961	28.1429		926	2.73501	66.031	0.8648	2.40976	0.982549	0.890681	0.995675	0.914374

## Sheet: Sheet1
clinical characteristics		initial diagnosis(M0)				follow-up(M6)
		remission group (n = 13)	non-remission group(n = 12)	P Value	No-Re/Re		remission group (n = 13)	non-remission group(n = 12)	P Value		No-Re/Re
Age (years)		49 ± 14	54 ± 8	0.24
Sex (male/female)		2023-06-07	2023-09-03	0.23
RASI		13（100%）	12（100%）
Immunosuppressive therapy：CTX/CNI/RTX		12/1/0	11/0/1
Hypertension[numbers (%)]		5 (38.5%)	5 (41.7%)	0.6			2 (15.4%)	3 (25%)	0.65
Proteinuria (g/d)		5.6 ± 0.9	7.7 ± 1.6	0.001			0.3 (0.1-1.8)	5.5 (4.2-7.6)	<0.001
Serum albumin (g/L)		23.4 ± 4.5	17.5 ± 4.2	0.003			33.4 (32.6-36.7)	20.9 (16.5-26.1)	<0.001
Serum creatinine (μM)		66.0(58.3-76.3)	104.7(77.6-127.0)	0.001			72.8 (63.2-80.5)	105.0(78.4-160.6)	0.01
Serum total cholesterol (mM)		6.9 ± 1.6	8.7 ± 2.2	0.03			4.7 ± 1.0	6.6 ± 1.0	<0.001
Triglyceride (mM)		2.4 (1.7-3.5)	2.2 (1.6-3.1)	0.57			1.7 ± 1.0	2.3 ± 0.8	0.13
eGFR (mL/min/1.73m2)		104.2 ± 12.1	68.2 ± 24.4	<0.001			94.9 ± 17.8	67.6 ± 33.2	0.02
Anti-PLA2R-IgG (RU/mL)		19.9(11.2-59.4)	111.1(60.9-160.0)	0.001	5.6		6.4 (4.8-8.8)	36.0(15.0-48.1)	0.001			5.6
Anti-PLA2R-IgG4 (RU/mL)		119.6(18.6-525.8)	742.7(420.1-1126.7)	0.004	6.2		2.4 (0.8-3.9)	204.4(82.0-428.7)	<0.001			85.2
Anti-CysR-IgG (RU/mL)		45.9(24.5-72.0)	139.0(66.0-582.0)	0.003	3		17.1 (12.1-25.3)	29.3(15.8-56.7)	0.14			1.7
Anti-CysR-IgG4 (RU/mL)		36.3(12.2-421.9)	880.8(467.2-1813.1)	0.002	24.3		5.7 (4.7-6.8)	74.9 (33.2-330.5)	<0.001			13.1
Anti-CTLD1-IgG (RU/mL)	77.7 (41.9-122.7)		125.3 (54.9-268.3)	0.1	1.6		60.0 (34.4-76.0)	60.3 (33.0-92.2)	0.91			1
Anti-CTLD1-IgG4 (RU/mL)		6.6 (4.0-15.6)	59.2 (14.1-931.8)	0.004	9		3.1 (2.3-4.6)	15.8 (4.2-143.5)	0.002			5.1
Anti-CTLD6-7-8-IgG (RU/mL)		42.4 (23.8-93.7)	177.0 (29.7-585.9)	0.06	4.2		14.8 (12.1-22.1)	22.6 (8.5-25.5)	0.55			1.5
Anti-CTLD6-7-8-IgG4 (RU/mL)		154.3	406.9 (199.7-601.2)	0.03	2.6		1.3 (0.7-5.2)	29.0 (7.2-216.2)	0.001			22.3
		(23.4-451.0)
